# Supplementary material for: Adaptive venom evolution and toxicity in octopods is driven by extensive novel gene formation, expansion, and loss
Source: Gigascience. 2020 Nov 10;9(11):giaa120. doi: 10.1093/gigascience/giaa120 (PMC7656900; doi:10.1093/gigascience/giaa120)
Supplement: giaa120_Supplemental_Files [file giaa120_supplemental_files.zip]

Archive with 2 entries (2 files):
- BRO Sequencing Insert Sizes.xlsx
- SUPPLEMENTARY MATERIALS_GS2_5_8_2020.docx
