# Supplementary material for: Adaptive venom evolution and toxicity in octopods is driven by extensive novel gene formation, expansion, and loss
Source: Gigascience. 2020 Nov 10;9(11):giaa120. doi: 10.1093/gigascience/giaa120 (PMC7656900; doi:10.1093/gigascience/giaa120)
Supplement: giaa120_Supplemental_Files [file giaa120_supplemental_files.zip › BRO Sequencing Insert Sizes.xlsx]

## Sheet: Sheet1
Filename	Average Insert Size	File Size
gerald_C1RNBACXX_4_ATGTCA.bam	142	16G
gerald_C1RNBACXX_4_CCGTCC.bam	552	14G
gerald_C1TMTACXX_1.bam	161	33G
gerald_C1TMTACXX_2.bam	162	32G
gerald_C1TMTACXX_3.bam	158	28G
gerald_C1TMTACXX_4.bam	158	30G
gerald_C1TMTACXX_5.bam	494	31G
gerald_C1TMTACXX_6.bam	501	30G
gerald_C1U0TACXX_7.bam	141	34G
gerald_C2807ACXX_2_ATCACG.bam	475	11G
gerald_C2807ACXX_2_GTGGCC.bam	2542	9.6G
gerald_C2MPUACXX_7_ATCACG.bam	6013	4.5G
gerald_C2MPUACXX_7_GTGGCC.bam	6693	3.4G
gerald_C2P4GACXX_7_ACAGTG.bam	2497	5.9G
gerald_C2P4GACXX_7_CTTGTA.bam	2800	7.2G
gerald_C2P4GACXX_7_GCCAAT.bam	2690	6.4G
gerald_C2P4GACXX_7_GTGAAA.bam	2584	5.1G
gerald_C2P4GACXX_8_ACAGTG.bam	2756	5.9G
gerald_C2P4GACXX_8_CTTGTA.bam	2970	7.2G
gerald_C2P4GACXX_8_GCCAAT.bam	2574	6.4G
gerald_C2P4GACXX_8_GTGAAA.bam	2649	5.1G
gerald_C2T41ACXX_8_ACAGTG.bam	2666	6.9G
gerald_C2T41ACXX_8_CTTGTA.bam	2870	8.4G
gerald_C2T41ACXX_8_GCCAAT.bam	2642	7.5G
gerald_C2T41ACXX_8_GTGAAA.bam	2756	5.9G
gerald_D1UPPACXX_1.bam	539	31G
gerald_D1UPPACXX_2.bam	539	32G
gerald_D25DMACXX_6_TAGCTT.bam	226	7.8G
gerald_D25DMACXX_7_ACAGTG.bam	2459	6.0G
gerald_D25DMACXX_7_ACTGAT.bam	2805	3.3G
gerald_D25DMACXX_7_CTTGTA.bam	1889	4.1G
gerald_D25DMACXX_7_GCCAAT.bam	328	7.3G
gerald_D25DMACXX_7_GTGAAA.bam	409	5.1G
gerald_D25DMACXX_8_ACAGTG.bam	4726	6.2G
gerald_D25DMACXX_8_ACTGAT.bam	3023	3.4G
gerald_D25DMACXX_8_CTTGTA.bam	3815	4.3G
gerald_D25DMACXX_8_GCCAAT.bam	469	7.6G
gerald_D25DMACXX_8_GTGAAA.bam	576	5.3G
